# Supplementary material for: Determinants of Deteriorated Self-Perceived Health Status among Informal Settlement Dwellers in South Africa
Source: Int J Environ Res Public Health. 2023 Feb 26;20(5):4174. doi: 10.3390/ijerph20054174 (PMC10001468; doi:10.3390/ijerph20054174)
Supplement: Supplementary file 1 [file ijerph-20-04174-s001.zip]

Archive with 1 entries (1 files):
- ijerph-2139055-supplementary.pdf
